# Supplementary material for: ﻿Planothidiumpseudolinkei sp. nov. (Bacillariophyta), a new marine monoraphid diatom species from the coast of Guangxi, China
Source: PhytoKeys. 2024 Sep 5;246:237–49. doi: 10.3897/phytokeys.246.128068 (PMC11393488; doi:10.3897/phytokeys.246.128068)
Supplement: XML Treatment for Planothidium pseudolinkei [file phytokeys.246.128068-treatment1.xml]

<!DOCTYPE tp:taxon-treatment
  PUBLIC "-//TaxonX//DTD Taxonomic Treatment Publishing DTD v0 20100105//EN" "tax-treatment-NSO.dtd">
<tp:taxon-treatment xmlns:tp="http://www.plazi.org/taxpub"><tp:treatment-meta><kwd-group><label>Taxon classification</label><kwd>
                <named-content content-type="kingdom">Plantae</named-content>
              </kwd><kwd>
                <named-content content-type="order">Mastogloiales</named-content>
              </kwd><kwd>
                <named-content content-type="family">Achnanthaceae</named-content>
              </kwd></kwd-group><mixed-citation publication-type="journal"><person-group><name><surname>Li</surname><given-names>Lang</given-names></name><name><surname>Huang</surname><given-names>Yu-Yang</given-names></name><name><surname>Nong</surname><given-names>Qun-Zhuan</given-names></name><name><surname>Lai</surname><given-names>Jun-Xiang</given-names></name><name><surname>Li</surname><given-names>Yu-Hang</given-names></name></person-group><article-title>﻿<italic><tp:taxon-name><tp:taxon-name-part taxon-name-part-type="genus" reg="Planothidium">Planothidium</tp:taxon-name-part><tp:taxon-name-part taxon-name-part-type="species" reg="pseudolinkei">pseudolinkei</tp:taxon-name-part></tp:taxon-name></italic> sp. nov. (<tp:taxon-name><tp:taxon-name-part taxon-name-part-type="phylum">Bacillariophyta</tp:taxon-name-part></tp:taxon-name>), a new marine monoraphid diatom species from the coast of Guangxi, China</article-title><source>PhytoKeys</source><day>05</day><month>09</month><year>2024</year><volume>246</volume><fpage>237</fpage><lpage>249</lpage><pub-id pub-id-type="doi">10.3897/phytokeys.246.128068</pub-id></mixed-citation></tp:treatment-meta><tp:nomenclature><label>﻿</label><tp:taxon-name>
              <object-id xmlns:xlink="http://www.w3.org/1999/xlink" content-type="arpha" xlink:type="simple">5819BBDC-F6BA-5C33-B28D-25D04681CE37</object-id>
              <tp:taxon-name-part taxon-name-part-type="genus" reg="Planothidium">Planothidium</tp:taxon-name-part>
              <tp:taxon-name-part taxon-name-part-type="species" reg="pseudolinkei">pseudolinkei</tp:taxon-name-part>
            </tp:taxon-name><tp:taxon-authority>Lang Li, Yuhang Li &amp; Junxiang Lai</tp:taxon-authority><tp:taxon-status xmlns:xlink="http://www.w3.org/1999/xlink" xlink:type="simple">sp. nov.</tp:taxon-status><xref ref-type="fig" rid="F2">Figs 2</xref><xref ref-type="fig" rid="F3">, 3</xref><xref ref-type="fig" rid="F4">, 4</xref></tp:nomenclature><tp:treatment-sec sec-type="Holotype" id="SECID0EKAAE"><title>Holotype.</title><p>Slide MBMCAS286907 deposited in the Marine Biological Museum, Chinese Academy of Sciences (MBMCAS), Qingdao, China, represented here by Fig. <xref ref-type="fig" rid="F2">2B</xref> (Rapheless valve) and Fig. <xref ref-type="fig" rid="F2">2H</xref> (Raphe valve).</p><fig id="F2" position="float" orientation="portrait"><object-id xmlns:xlink="http://www.w3.org/1999/xlink" content-type="doi" xlink:type="simple">10.3897/phytokeys.246.128068.figure2</object-id><object-id xmlns:xlink="http://www.w3.org/1999/xlink" content-type="arpha" xlink:type="simple">0A4F2328-9F2F-5323-AEF8-BEB8CE4A5C37</object-id><label>Figure 2.</label><caption><p><italic><tp:taxon-name><tp:taxon-name-part taxon-name-part-type="genus" reg="Planothidium">Planothidium</tp:taxon-name-part><tp:taxon-name-part taxon-name-part-type="species" reg="pseudolinkei">pseudolinkei</tp:taxon-name-part></tp:taxon-name></italic> sp. nov. LM <bold>A–F</bold> rapheless valves <bold>G–L</bold> raphe valves <bold>B, H</bold> holotype designated. “=” indicates the different valves of the same frustule. Scale bars: 10 μm.</p></caption><graphic xmlns:xlink="http://www.w3.org/1999/xlink" xlink:href="phytokeys-246-237_article-128068__-g002.jpg" position="float" orientation="portrait" xlink:type="simple" id="oo_1128861.jpg"><uri content-type="original_file" xlink:type="simple">https://binary.pensoft.net/fig/1128861</uri></graphic></fig></tp:treatment-sec><tp:treatment-sec sec-type="type locality" id="SECID0EWBAE"><title>Type locality.</title><p>Jin Beach, Wanwei Island, Guangxi Province, China, <named-content xmlns:xlink="http://www.w3.org/1999/xlink" content-type="dwc:verbatimCoordinates" xlink:type="simple"><named-content content-type="geo-json" specific-use="{&#34;type&#34;:&#34;Point&#34;,&#34;coordinates&#34;:[108.182500,21.530833]}" id="NCID0E6BAE" xlink:type="simple">21°31.85′N, 108°10.95′E</named-content></named-content>, surface sand samples, collected by Lang Li on 10 January 2021.</p></tp:treatment-sec><tp:treatment-sec sec-type="description" id="SECID0EECAE"><title>Description.</title><p><bold><italic>LM</italic></bold> (Fig. <xref ref-type="fig" rid="F2">2A–L</xref>). Valves lanceolate to elliptic-lanceolate with convex margins and protracted, capitate to rostrate apices. Valve dimensions (n = 75): length 26.5–50.0 μm, width 10.0–13.0 μm. Rapheless valve (Fig. <xref ref-type="fig" rid="F2">2A–F</xref>): Axial area linear and narrowly lanceolate, slightly expanded in the middle of the valve. Central area asymmetrical with a unilateral large hyaline area; on the opposite side, striae barely shortened near the axial area. Striae weakly radiate at the center and more strongly radiate towards the apices, 11–12 in 10 μm. Raphe valve (Fig. <xref ref-type="fig" rid="F2">2G–L</xref>): Axial area very narrow, linear, slightly widened near the middle of the valve. Central area very small, slightly transapically expanded, bordered by 3–4 shortened striae on each side. Raphe straight, filiform with slightly enlarged central raphe endings. Terminal fissures not discernible in LM. Striae radiate throughout the entire valve, 12 in 10 μm. Areolae not discernible in LM.</p><p><bold><italic><abbrev xmlns:xlink="http://www.w3.org/1999/xlink" xlink:title="scanning electron microscope" id="ABBRID0EADAE" xlink:type="simple">SEM</abbrev></italic></bold> (Figs <xref ref-type="fig" rid="F3">3A–F</xref>, <xref ref-type="fig" rid="F4">4A–F</xref>). Rapheless valve (Fig. <xref ref-type="fig" rid="F3">3A–F</xref>): Externally, valve face generally flat, with a slightly linear depression in the axial area (Fig. <xref ref-type="fig" rid="F3">3A</xref>). Central area large, unilateral (Fig. <xref ref-type="fig" rid="F3">3A, B</xref>). Striae multiseriate, composed of three rows of small, rounded areolae at the apices, varying from three rows near the valve face/mantle junction to biseriate towards the axial area (Fig. <xref ref-type="fig" rid="F3">3B, C</xref>). Striae portion near the axial area often composed of one or two areolae (Fig. <xref ref-type="fig" rid="F3">3B</xref>). Striae extending onto the valve mantle, but interrupted by the valve face-mantle junction (Fig. <xref ref-type="fig" rid="F3">3B, C</xref>). Internally, axial area elevated and striae sunken between the raised virgae (Fig. <xref ref-type="fig" rid="F3">3D–F</xref>). A well-developed sinus distinctly present on one side of the central area, with the borders fusing with lateral virgae, forming a deep oblong depression (Fig. <xref ref-type="fig" rid="F3">3D, E</xref>). Raphe valve (Fig. <xref ref-type="fig" rid="F4">4A–F</xref>): Externally, valve face flat (Fig. <xref ref-type="fig" rid="F4">4A</xref>). Striae composed of one to four rows of small, rounded areolae, clearly broader than virgae at the apices (Fig. <xref ref-type="fig" rid="F4">4B, C</xref>). Striae portion along the axial area composed of two larger areolae than other ones (Fig. <xref ref-type="fig" rid="F4">4B, C</xref>). Central raphe endings straight, simple, expanded and pore-like (Fig. <xref ref-type="fig" rid="F4">4B</xref>). Terminal fissures bent, continuing shortly onto the valve mantle (Fig. <xref ref-type="fig" rid="F4">4C</xref>). Internally, virgae poorly developed (Fig. <xref ref-type="fig" rid="F4">4D–F</xref>). Raphe hook-shaped, branches situated on a slightly elevated raphe-sternum (Fig. <xref ref-type="fig" rid="F4">4D</xref>). Terminal raphe endings terminated by small helictoglossae (Fig. <xref ref-type="fig" rid="F4">4F</xref>).</p><fig id="F3" position="float" orientation="portrait"><object-id xmlns:xlink="http://www.w3.org/1999/xlink" content-type="doi" xlink:type="simple">10.3897/phytokeys.246.128068.figure3</object-id><object-id xmlns:xlink="http://www.w3.org/1999/xlink" content-type="arpha" xlink:type="simple">8D9670E6-D8A3-5567-91CD-08DE5753392E</object-id><label>Figure 3.</label><caption><p><italic><tp:taxon-name><tp:taxon-name-part taxon-name-part-type="genus" reg="Planothidium">Planothidium</tp:taxon-name-part><tp:taxon-name-part taxon-name-part-type="species" reg="pseudolinkei">pseudolinkei</tp:taxon-name-part></tp:taxon-name></italic> sp. nov. <abbrev xmlns:xlink="http://www.w3.org/1999/xlink" xlink:title="scanning electron microscope" id="ABBRID0EEGAE" xlink:type="simple">SEM</abbrev><bold>A</bold> external view of an entire rapheless valve <bold>B</bold> external detail of the interruption of the striae on the rapheless valve <bold>C</bold> external detail of the valve apex <bold>D</bold> internal view of an entire rapheless valve <bold>E</bold> internal detail of the sinus depression <bold>F</bold> internal detail of the valve apex. Scale bars: 10 μm (<bold>A, D</bold>); 5 μm (<bold>B, C, E, F</bold>).</p></caption><graphic xmlns:xlink="http://www.w3.org/1999/xlink" xlink:href="phytokeys-246-237_article-128068__-g003.jpg" position="float" orientation="portrait" xlink:type="simple" id="oo_1128862.jpg"><uri content-type="original_file" xlink:type="simple">https://binary.pensoft.net/fig/1128862</uri></graphic></fig><fig id="F4" position="float" orientation="portrait"><object-id xmlns:xlink="http://www.w3.org/1999/xlink" content-type="doi" xlink:type="simple">10.3897/phytokeys.246.128068.figure4</object-id><object-id xmlns:xlink="http://www.w3.org/1999/xlink" content-type="arpha" xlink:type="simple">46A63273-7BE9-5AA8-9790-41B1F3143BC6</object-id><label>Figure 4.</label><caption><p><italic><tp:taxon-name><tp:taxon-name-part taxon-name-part-type="genus" reg="Planothidium">Planothidium</tp:taxon-name-part><tp:taxon-name-part taxon-name-part-type="species" reg="pseudolinkei">pseudolinkei</tp:taxon-name-part></tp:taxon-name></italic> sp. nov. <abbrev xmlns:xlink="http://www.w3.org/1999/xlink" xlink:title="scanning electron microscope" id="ABBRID0EQHAE" xlink:type="simple">SEM</abbrev><bold>A</bold> external view of an entire raphe valve <bold>B</bold> external detail of the central area of the raphe valve <bold>C</bold> external detail of the valve apex <bold>D</bold> internal view of an entire raphe valve <bold>E</bold> internal detail of the central area of the raphe valve <bold>F</bold> internal detail of the valve apex. Scale bars: 10 μm (<bold>A, D</bold>); 5 μm (<bold>B, C, E, F</bold>).</p></caption><graphic xmlns:xlink="http://www.w3.org/1999/xlink" xlink:href="phytokeys-246-237_article-128068__-g004.jpg" position="float" orientation="portrait" xlink:type="simple" id="oo_1128863.jpg"><uri content-type="original_file" xlink:type="simple">https://binary.pensoft.net/fig/1128863</uri></graphic></fig></tp:treatment-sec><tp:treatment-sec sec-type="etymology" id="SECID0EJIAE"><title>Etymology.</title><p>The specific epithet, <italic><tp:taxon-name><tp:taxon-name-part taxon-name-part-type="genus" reg="Planothidium"/><tp:taxon-name-part taxon-name-part-type="species" reg="pseudolinkei">pseudolinkei</tp:taxon-name-part></tp:taxon-name></italic>, was referring to the morphological and habitat similarities with <italic><tp:taxon-name><tp:taxon-name-part taxon-name-part-type="genus" reg="Planothidium">P.</tp:taxon-name-part><tp:taxon-name-part taxon-name-part-type="species" reg="linkei">linkei</tp:taxon-name-part></tp:taxon-name></italic>.</p></tp:treatment-sec><tp:treatment-sec sec-type="PhycoBank registration" id="SECID0EEJAE"><title>PhycoBank registration.</title><p><ext-link xmlns:xlink="http://www.w3.org/1999/xlink" xlink:href="http://phycobank.org/104835" ext-link-type="uri" xlink:type="simple">http://phycobank.org/104835</ext-link>.</p></tp:treatment-sec><tp:treatment-sec sec-type="distribution" id="SECID0EPJAE"><title>Distribution and ecology.</title><p>In addition to the type locality, <italic><tp:taxon-name><tp:taxon-name-part taxon-name-part-type="genus" reg="Planothidium">P.</tp:taxon-name-part><tp:taxon-name-part taxon-name-part-type="species" reg="pseudolinkei">pseudolinkei</tp:taxon-name-part></tp:taxon-name></italic> also occurs in the surface sand sample from the Bailang Beach of Jiangshan Peninsula. This taxon is a marine epipsammic diatom. In the type material, <italic><tp:taxon-name><tp:taxon-name-part taxon-name-part-type="genus" reg="Planothidium">P.</tp:taxon-name-part><tp:taxon-name-part taxon-name-part-type="species" reg="pseudolinkei">pseudolinkei</tp:taxon-name-part></tp:taxon-name></italic> was very rare and only found in abundance of 0.14%. The associated diatom flora is composed of <italic><tp:taxon-name><tp:taxon-name-part taxon-name-part-type="genus" reg="Amphora">Amphora</tp:taxon-name-part></tp:taxon-name></italic> spp., <italic><tp:taxon-name><tp:taxon-name-part taxon-name-part-type="genus" reg="Navicula">Navicula</tp:taxon-name-part></tp:taxon-name></italic> spp., <italic><tp:taxon-name><tp:taxon-name-part taxon-name-part-type="genus" reg="Diploneis">Diploneis</tp:taxon-name-part></tp:taxon-name></italic> spp., <italic><tp:taxon-name><tp:taxon-name-part taxon-name-part-type="genus" reg="Fallacia">Fallacia</tp:taxon-name-part></tp:taxon-name></italic> spp., <italic><tp:taxon-name><tp:taxon-name-part taxon-name-part-type="genus" reg="Cocconeiopsis">Cocconeiopsis</tp:taxon-name-part></tp:taxon-name></italic> spp., <italic><tp:taxon-name><tp:taxon-name-part taxon-name-part-type="genus" reg="Gyrosigma">Gyrosigma</tp:taxon-name-part></tp:taxon-name></italic> sp., <italic><tp:taxon-name><tp:taxon-name-part taxon-name-part-type="genus" reg="Planothidium">Planothidium</tp:taxon-name-part></tp:taxon-name></italic> sp., <italic><tp:taxon-name><tp:taxon-name-part taxon-name-part-type="genus" reg="Anorthoneis">Anorthoneis</tp:taxon-name-part><tp:taxon-name-part taxon-name-part-type="species" reg="hummii">hummii</tp:taxon-name-part></tp:taxon-name></italic> Hustedt, <italic><tp:taxon-name><tp:taxon-name-part taxon-name-part-type="genus" reg="Biremis">Biremis</tp:taxon-name-part><tp:taxon-name-part taxon-name-part-type="species" reg="ambigua">ambigua</tp:taxon-name-part></tp:taxon-name></italic> (Cleve) D.G.Mann, <italic><tp:taxon-name><tp:taxon-name-part taxon-name-part-type="genus" reg="Cymatoneis">Cymatoneis</tp:taxon-name-part><tp:taxon-name-part taxon-name-part-type="species" reg="margarita">margarita</tp:taxon-name-part></tp:taxon-name></italic> A.Witkowski, <italic><tp:taxon-name><tp:taxon-name-part taxon-name-part-type="genus" reg="Moreneis">Moreneis</tp:taxon-name-part><tp:taxon-name-part taxon-name-part-type="species" reg="coreana">coreana</tp:taxon-name-part></tp:taxon-name></italic> J.Park et al. and <italic><tp:taxon-name><tp:taxon-name-part taxon-name-part-type="genus" reg="Halamphora">Halamphora</tp:taxon-name-part><tp:taxon-name-part taxon-name-part-type="species" reg="coffeiformis">coffeiformis</tp:taxon-name-part></tp:taxon-name></italic> (C.Agardh) Levkov.</p></tp:treatment-sec></tp:taxon-treatment>
